# Supplementary material for: Whole genome sequencing of Neisseria meningitidis W isolates from the Czech Republic recovered in 1984–2017
Source: PLoS One. 2018 Sep 13;13(9):e0199652. doi: 10.1371/journal.pone.0199652 (PMC6136696; doi:10.1371/journal.pone.0199652)
Supplement: S1 Table — Epidemiological data: year of isolation, age group, region. (XLSX) [file pone.0199652.s001.xlsx]

## Sheet: Table 1
S1 Table
Epidemiological data of 31 N. meningitidis W isolates from the Czech Republic recovered from 1984 to 2017.
Isolate	Clonal complex	Year of isolation	Age group	Region
21/84	cc22	1984	55-59 y	CZ051
165/02	cc22	2002	20-24 y	CZ010
114/03	cc22	2003	20-24 y	CZ053
124/03	cc22	2003	15-19 y	CZ080
182/03	cc22	2003	1-4 y	CZ071
104/04	cc22	2004	0-11 m	CZ031
104/11	cc22	2011	15-19 y	CZ010
24/14	cc22	2014	20-24 y	CZ072
25/14	cc22	2014	15-19 y	CZ052
77/15	cc22	2015	65+ y	CZ064
71/11	cc865	2011	20-24 y	CZ032
67/12	cc865	2012	65+ y	CZ041
77/12	cc865	2012	20-24 y	CZ032
6/16	cc865	2016	65+ y	CZ080
61/16	cc865	2016	20-24 y	CZ032
94/16	cc865	2016	1-4 y	CZ051
5/17	cc865	2017	65+ y	CZ031
11/17	cc865	2017	50-54 y	CZ010
290/94	cc11	1994	25-29 y	CZ080
318/95	cc11	1995	1-4 y	CZ042
39/96	cc11	1996	15-19 y	CZ020
63/16	cc11	2016	40-44 y	CZ010
162/98	cc174	1998	55-59 y	CZ020
128/00	cc174	2000	0-11 m	CZ063
172/02	cc174	2002	65+ y	CZ010
67/01	cc41/44	2001	15-19 y	CZ010
148/01	cc1136	2001	15-19 y	CZ042
149/01	cc53	2001	15-19 y	CZ042
86/01	ccUA	2001	65+ y	CZ010
107/01	ccUA	2001	0-11 m	CZ042
170/02	ccUA	2002	60-64 y	CZ052
Epidemiological data: year of isolation, age group, region
Region = indicated by Nomenclature of Units for Territorial Statistics
